# Supplementary material for: Magnesium Transporter SLC41A1 Links Magnesium Homeostasis to NMDA Receptor-Related Synaptic Dysfunction: A Transdiagnostic Therapeutic Target for Neuropsychiatric Disorders
Source: Biomedicines. 2026 Mar 9;14(3):610. doi: 10.3390/biomedicines14030610 (PMC13024283; doi:10.3390/biomedicines14030610)
Supplement: Supplementary file 1 [file biomedicines-14-00610-s001.zip]

Archive with 1 entries (1 files):
- biomedicines-4070533-supplementary.pdf
